# Supplementary material for: Changes of Volatile Organic Compounds of Different Flesh Texture Pears during Shelf Life Based on Headspace Solid-Phase Microextraction with Gas Chromatography–Mass Spectrometry
Source: Foods. 2023 Nov 23;12(23):4224. doi: 10.3390/foods12234224 (PMC10706164; doi:10.3390/foods12234224)
Supplement: Supplementary file 1 [file foods-12-04224-s001.zip]

Archive with 1 entries (1 files):
- foods-2706136-supplementary.pdf
